# Supplementary material for: Analysis and Visualization Tool for Targeted Amplicon Bisulfite Sequencing on Ion Torrent Sequencers
Source: PLoS One. 2016 Jul 28;11(7):e0160227. doi: 10.1371/journal.pone.0160227 (PMC4965138; doi:10.1371/journal.pone.0160227)
Supplement: S1 Table — (XLSX) [file pone.0160227.s001.xlsx]

## Sheet: Tabelle1
Oligo_ID	Target_ID	Forward	Reverse	Chr	Start	End
BSP_1	cg22168255	GAGTAGAGGTTGGGGTAGAAGAATT	AAACAAAAATACTTAAAAAAAATAAACTAAAC	chr1	156627114	156627680
BSP_2	cg16054275	TTATTGTAGGTGAAGAAGGGGTAGAGATTA	CTCCAAATATAAACTTAAACCCAAACAAAC	chr1	169555680	169556264
BSP_3	cg04856858	GGGTAGGGATTTAGTTAGTGTTTTTAATTTAG	AACATCCTTCTCCCTTACAATTTTTAAA	chr2	236401705	236402272
BSP_4	cg16606320	GAGTTTTAGAGAGTAGTTTGTTTGAGGTTG	CTCCCTCTCTTAACTTCTCATTCCTAAC	chr4	56685682	56686292
BSP_5	cg11169569	GTGGTAGGTATTGTGTTGTGTATTTTATGTG	TAACCTAAACCTATTTTCTAAAACATTC	chr4	123842961	123843567
BSP_6	cg07803236	TTGGGTTTTGGGAAGAAAATAATTTAAT	AACTAACTTCCTAAAAAAACTTTCC	chr5	92956435	92957014
BSP_7	cg07655627	ATGGGAGATGTAGTTTGAAGTTTATAGGTT	CAATAATCCAAAATTATTTAACAAAAAAAA	chr5	102898348	102898928
BSP_8	cg07489502	GATATAGTTTTGGATAGGGAATAGGTTTTTAGTTA	AAAAAACTCCTCTAAAATTATTCTCTAAAATATAA	chr5	140811383	140811992
BSP_9	cg15415945	GTTTTTTAGTTGTTTAATTTGGGGTTTTTT	ATTACACACCCCAACCATATTCCTAC	chr6	31627378	31627976
BSP_10	cg01639032	TTTTTAAATTGGTTTATGAGGTTAGAGATAGTATT	CACTAAAAAAAACAAAAACCCTAAAAAAAA	chr6	31782716	31783294
BSP_11	cg14031178	TAGATTAAAAGGTGGGGAAATATTTTTTTT	TCTTATTTATTCTAACTCCATACAAACTTTATCAA	chr6	69344106	69344700
BSP_12	cg20114732	TATTATTTGAAAGGGTAGGAAGTTTTTTTT	TTTCAATACCACCAATCCTATATCTATCTC	chr6	166578845	166579411
BSP_13	cg20160885	AATGAATGAATGATTTGTTAAAGGAATTAG	ACAAAAAAAACCATAAAAACACTCC	chr7	5013232	5013795
BSP_14	cg06981279	GAGGGTAGAAAGTTTGGTTAGAAGAAATATAGA	CAAACAATAAACTACACCATAACCACAAAC	chr7	8476807	8477405
BSP_15	cg10664754	TTTTTGGATTTTTAGGATTTATTTGTGTAG	AAACCTCAATACTACTCTACCTATCCTCAC	chr9	139939384	139939993
BSP_16	cg01389728	GATATTGATATTTTTAAAGTGTAGAAGAAAAT	TCAATACCATTATTTAATACAAATACTTACC	chr10	6620279	6620895
BSP_17	cg05378118	TGAATATTTAGAAAGTAAAGAAATGTTGTAAT	CTCCACACCTACTATCTCCCTCTTCTTAT	chr10	50886735	50887303
BSP_18	cg13493048	GAAAGTAGGAGGGAATAAAGGTGAATATG	ATTCTAAACACTTCCAAACCTTCTACAAAA	chr10	135054458	135055053
BSP_19	cg10495424	GTATTTGATTTAGTATTGGGTTTAGTGGG	TCCTCTCATCCTCCTTATCTTACTAATTAAC	chr11	66206007	66206593
BSP_20	cg12620342	AATTTTTTAATTTTATTTTGGTTTGTGTAG	AAAACTAAAACCCTCTCCTAAAAATC	chr12	56521723	56522328
BSP_21	cg07847733	TGGTATGGTTTTAAAGTTTTTTTGTTTTTT	ACCTAATTAAACCTAACCTAAACTTTCCC	chr13	78271193	78271766
BSP_22	cg26685941	TGGAAAATTTTGTTTAAGAATAGGGTTTT	CCTAAACCTATACCATCTCCCAATAATATC	chr13	95952581	95953201
BSP_23	cg22981296	TTTTGTTGTAGGTTTTAGTTTGTTTTTTTT	TATACTATACTCCCAAAACCTTCCTAACTC	chr17	17400283	17400878
BSP_24	cg23887396	GTTTGTTGGAGTAGATTTTGGTGGTT	CTTTCCCAAAACTCAATTTCCTTATCTATA	chr17	26699283	26699850
BSP_25	cg17042243	AGATAGGGAAATTGAGGTTTAAAGAGAGAG	TCTCTACTTCTAATAAATCTTTAACAAAAA	chr17	77136522	77137125
BSP_26	cg07929164	AGAGAGAGAATTTTTGTTAAGAAAGAGAGA	TCAATACTTTACACTTAAACCAAAAAAAA	chr17	80372192	80372799
BSP_27	cg16762684	GTAAATTAATAGAAAAGGAAAGAGAGGGAG	TAACTTTACCTATACCCAATATTAACCCTC	chr18	74820183	74820764
BSP_28	cg15013019	AGTTTGGGTTAGGGTGTGGTTTTTA	ACCTAACCCTTATCTACACTAAACCAACAT	chr19	13213177	13213768
BSP_29	cg15234155	TTTTAGGTTTGAGTATGGTGTTGTTTAGTT	AACCAAATTAAATATCCTAACCATTTCACTAATA	chr19	18319085	18319669
BSP_30	cg10635122	ATGGGTTTTTAGATTTTGGGAATTTTAATA	CCTCCAACAATAAAAACAAATCATC	chr19	52390719	52391331
BSP_31	cg26562532	TTTAGTAGGATTAGGTTGGAATTTTAGGGT	CTACTCAATTCTCCAATACATCAAACTCAC	chr19	55863991	55864613
BSP_32	cg10729426	ATTTTTGTGTTGAGAAATGAAGATTAAAT	CCCTTTCCTAAACAATAATTAATCTAAAACC	chr19	58038315	58038921
BSP_33	cg12259537	TTGTGAGAAAGTGATTGTTGTTATTTTTTT	AACTCCTAAACTCAACTAATCCTCCC	chr19	58514467	58515036
BSP_34	cg19650416	ATGTAGTTAAGGTTTAGGAGTTGAAAGGTT	CCTTAAAATCAAAAACAAACCCAAATTAC	chr20	36156592	36157203
BSP_35	cg23285465	GGAGGGGAGAGAGTTAGGAATTTTT	TCCACTCACATACAATATCTAAAATAAAAACAA	chr21	46360144	46360741
BSP_36	cg16256230	ATTTAGTATTTTAGGGTTTTGGTTTTTTGT	CTTCACCTCTTCCTTCATAATCCTATCTC	chrX	69509900	69510480
BSP_37	cg00691969	TAGTGTGATTTTTTGGTTAGTTTTTAAGTA	ATCTTCAAATATTATAAACCTAACTCTTCC	chr14	64854967	64855580
BSP_38	cg01361261	GAGATTTAAGATATTAATAGAAGAGTATTTAAGT	AAAATCCCACAATTTAAAAATAAACCAC	chr10	436294	436908
BSP_39	cg02468154	TAGGATATTGTAGTAGGGGAAGGGATTTAT	CTCACCTACCTAAAAACCAACTCTCTCTAA	chr11	43755257	43755859
BSP_40	cg03152385	GAAGAAAGGGTGGAAATATTTTGGAT	TACCAACATCACCATAACCTTAAAACTCTA	chr16	15188232	15188848
BSP_41	cg04611912	GTATTGGGTTTTTTTGGAGAAAGATGT	CCCAATATTCCATAAAACTAAAATCAAAAAT	chr6	15538245	15538860
BSP_42	cg05781968	GAGAGTGTTTAGTTGGGAAATGTAGTTT	CCTCTAAAATTCCATCCCTTCTCTC	chr3	55515356	55515967
BSP_43	cg07479615	GTTTTTTTGTTTTTTGGTTGTGTTTG	TACCCAAACAATAACAACTACCATCCTTA	chr11	1469829	1470436
BSP_44	cg08480266	AGTAGGGTTGTTTTTTTAGTTATAGGAGTT	TAACTAACCTAACCTACCTCCCCACC	chr19	35617292	35617893
BSP_45	cg11635304	GGTTGGGGATTTATTGTTTTTTTAGTT	AAACACCTACTATATACCCACAAACATTAATTTAA	chr5	180288564	180289135
BSP_46	cg11924368	GTAGTGGGAGTTGGATTGAAATAGG	CCTCATCTACATACATCTCAATTTAACAACA	chr5	139682567	139683184
BSP_47	cg15283904	GTAGGAGGAATAGTAGGTGAAAAGTAGTTG	TTCCTTATATATACAAAACCCCTAAAAAACC	chr10	27703028	27703636
BSP_48	cg17466748	GTTAGGGTTTTTTTTGTTTAGTTTAGTTTT	TTTTCAAATATTTCAATCTTTCATCAAATC	chr7	4797688	4798279
BSP_49	cg22989161	TTTTTTTGGTTTTGTTTTAGGTTTTTTTT	CAAAAATCCAAATTCAATCTTATTTTATAAC	chr8	145531650	145532255
BSP_50	cg26408937	GGAGTTTTAAGTTGGTTTGAATAAGTT	CAACTCCAAAAAACTCCTACTCCTCTTAT	chr11	47236289	47236904
BSP_51	cg00224202	GGTTATTTGGGAGAAATTAAAGAGT	TCTACACAAACTTACATACCCCTAACTAC	chr6	138893354	138893947
BSP_52	cg12893780	AATAGTTAGAAGGATATTTTGGAGGAGAAG	CCCCTAACAAACTCCAAATAAACTC	chr6	33048458	33049047
BSP_53	cg15081566	GGGGAGTTAGAGGTTTATAGTGAGTTTG	ACTAAACAACAAAAATCCCCCTCAA	chr11	111169587	111170180
